# Supplementary material for: Hydrophobin Gene Cmhyd4 Negatively Regulates Fruiting Body Development in Edible Fungi Cordyceps militaris
Source: Int J Mol Sci. 2023 Feb 27;24(5):4586. doi: 10.3390/ijms24054586 (PMC10003708; doi:10.3390/ijms24054586)
Supplement: Supplementary file 1 [file ijms-24-04586-s001.zip › Supplementary file 1.xlsx]

## Sheet: Table S1
Table S1 The primers used in this study。
Primer Name	Primer Sequence (5' to 3')
rpb1-F	CTGTTCCCCCTCCTCCTGTG
rpb1-R	ATGTTGCGGCGATCCTTCTC
qPCR-Cmhyd4-F	AACGGCAACACCGTCCAC
qPCR-Cmhyd4-R	TTTCACCACAGCAAACAGC
Cmhyd4-verti-F1	ATGTTTGCCTCCACCGTCTTC
Cmhyd4-verti-R1	CTGCACTCCCATCTTCGTTTAA
Hyg-verti-F2	CTGTCGAGAAGTTTCTGATCG
Hyg-verti-R2	CTGATAGAGTTGGTCAAGACC
Cmhyd4-verti-F3	TCATTGCGACAATGATGGATCAA
Cmhyd4-verti-R3	CTCACAGGCATCGCACCTTAC
Sothern blot-Cmhyd4-F	CTCACGAGAAAAGCATAGGTG
Sothern blot-Cmhyd41-R	GCTCTTCAACAACTCGGAGTTTAG
